# Supplementary material for: Silvopastoral systems for offsetting livestock emissions in the tropics: a case study of a dairy farm in Costa Rica
Source: Agron Sustain Dev. 2022 Oct 13;42(5):101. doi: 10.1007/s13593-022-00834-z (PMC9560984; doi:10.1007/s13593-022-00834-z)
Supplement: Supplementary file 1 — (XLSX 43 kb) [file 13593_2022_834_MOESM1_ESM.xlsx]

## Sheet: Tree data
Plot	Fence Type	Tree number	Species	DBH (cm)	Stump height (cm)	Notes (2016)	Stump C content (kg)	Living Trees Above Ground Wood Biomass (kg)	Living Trees Below Ground Wood Biomass (kg)		DBH (cm)	Stump height (cm)	Notes (2019)	Stump C content (kg)	Living Trees Above Ground Wood Biomass (kg)	Living Trees Below Ground Wood Biomass (kg)
							cm	2016	2016		2019	2019		2019	2019	2019
2	s0	1	E fusca	9.42075	170	Stump	2.95809				9.54806	144	Dead	2.57385
		2	E fusca	8.65691	160	Stump	2.35091				8.91152	155	Dead	2.41338
		3	E fusca	8.46595	150	Stump	2.10782				8.59325	148	Dead	2.14273
		4	E fusca	11.9987	160	Stump	4.51628				12.0942	148	Dead	4.24431
		5	E fusca	12.2533	150	Stump	4.41561				13.6856	140	Dead	5.14095
		6	E fusca	16.2317	160	Stump	8.26492				17.823	133	Dead	8.28335
		7	E fusca	20.5283	140	Stump	11.5671				20.5283	133	Dead	10.9888
		8	E fusca	15.7861	140	Stump	6.84022				15.7861	122	Dead	5.96076
		9	E fusca	26.098	110	Stump	14.6892				28.6442	110	Dead	17.6952
		10	E fusca	17.3456		Alive		75.8174	26.5385		17.5048	140	Dead	8.41069
		11	E fusca	16.7728		Alive		70.0847	24.6012		16.8682	140	Dead	7.81013
2				Google Earth imagery		Visible in 3/15
3	s0	1	E fusca	13.2718	190	Stump	6.56151				19.0961		Living - has grown		94.9548	32.9698
		2	E fusca	16.2317	205	Stump	10.5894				21.0057		Living - has grown		118.691	40.8827
		3	E fusca	10.8211	160	Stump	3.6733				10.8211	160	Dead	3.6733
		4	E fusca	9.22979	180	Stump	3.0064				11.1394		Living - has grown		26.8861	9.76767
3				Google Earth imagery		Not visible in 3/15
4	s0	1	Unidentified	97.0719	120	Stump	221.697				97.0719	120	Dead	221.697
		2	Unidentified	10.1846	142	Stump	2.8878				10.1846	110	Dead	2.23703
		3	Unidentified	46.1489	120	Stump	50.1067				46.1489	120	Dead	50.1067
		4	Unidentified	8.59325	140	Stump	2.02691				8.59325	110	Dead	1.59257
		5	Unidentified	5.25143	220	Stump	1.18951				7.00191		Living - has grown		11.1794	4.24399
		6	Unidentified	9.70719	150	Stump	2.77121				9.70719	100	Dead	1.84747
		7	Unidentified	7.35201	190	Stump	2.01352				7.35201	88	Dead	0.932578
		8	Unidentified	8.75239	140	Stump	2.10267				8.75239	112	Dead	1.68214
		9	Unidentified	90.7066	130	Stump	209.706				90.7066	130	Dead	209.706
		10	Unidentified	6.36537	140	Stump	1.11216				6.36537	120	Dead	0.953278
		11	Unidentified	32.1451	140	Stump	28.3628				32.1451	140	Dead	28.3628
		12	Unidentified	22.9153	120	Stump	12.3545				28.0076	120	Living - has grown	18.4555
		13	Unidentified	24.825	150	Stump	18.1242				26.4163	150	Living - has grown	20.5223
				Google Earth imagery		Not visible in 3/15
5	s0	1	Unidentified	3.24634	190	Stump	0.392584				3.24634	165	Dead	0.340928
		2	G sepium	3.88288	210	Alive	0.620751				3.88288	120	Dead	0.354715
		3	Unidentified	4.45576	110	Stump	0.428181				5.5697	162	Living - has grown		6.34947	2.50549
5				Google Earth imagery		Not visible in 3/15
6	c1	1	G sepium	15.5952		Alive		98.2638	31.9442		16.8682		Alive		118.079	38.1337
		2	G sepium	26.5754		Alive		342.226	106.381		31.8269		Alive		521.969	159.815
		3	G sepium	29.2807		Alive		429.41	132.4		33.7365		Alive		598.254	182.278
		4	G sepium	37.5557		Alive		768.989	232.197		41.3749		Alive		964.686	288.928
		5	G sepium	44		Alive		1114.11	331.96		48		Alive		1365.81	403.994
6				Google Earth imagery		Visible in 3/15
7	s1	1	E fusca	9.86633		Alive		20.2368	7.42733		11.1394		Alive		26.8861	9.76767
		2	E fusca	8.33864		Alive		13.6492	5.08084		12.0942		Alive		32.594	11.7598
		3	E fusca	6.8746		Alive		8.68603	3.28618		9.54806		Alive		18.7416	6.89751
		4	E fusca	6.14258	110	Stump	0.81374				11.2985		Has grown		27.7939	10.0854
7				Google Earth imagery		Not visible in 3/15
8	s1	1	E fusca	4.99682		Alive		4.11591	1.59947		9.86633		Alive		20.2368	7.42733
		2	E fusca	5.63335		Alive		5.44967	2.09655		8.11585		Alive		12.8108	4.77959
		3	E fusca	6.11076		Alive		6.59285	2.51907		6.36537		Alive		7.25398	2.76219
		4	E fusca	5.37874		Alive		4.89044	1.88873		5.41057		Alive		4.95845	1.91405
8				Google Earth imagery		Visible in 3/13.
9	s1	1	G sepium	8.21133		Alive		21.89	7.51008		8.21133	188	Dead	2.48528
		2	G sepium	3.9147	160	Stump	0.480738				4.61489	190	Living - has grown		5.68077	2.04563
		3	G sepium	7.47931		Alive		17.592	6.08302		7.47931	190	Dead	2.08386
		4	G sepium	5.72884		Alive		9.42405	3.33249		5.72884	220	Living - has grown		9.42405	3.33249
		5	G sepium	4.93316	140	Stump	0.66799				4.93316	140	Dead	0.66799
9				Google Earth imagery		Not visible in 3/15
10	s1	1	E fusca	11.8396		Alive		31.0103	11.2084		23.5519		Alive		155.144	52.928
		2	E fusca	8.68873		Alive		15.0287	5.57505		22.5971		Alive		140.819	48.208
		3	E fusca	11.1712		Alive		27.0663	9.83077		11.1712	187	Dead	4.57545
10				Google Earth imagery		Not visible in 3/15
12	s2	1	E fusca	4.96499	194	Stump	0.937625						Missing
		2	E fusca	4.90134	171	Stump	0.805408						Missing
		3	E fusca	6.74729	120	Stump	1.0711				6.74729		Living - has grown		8.31414	3.15043
		4	E fusca	16.7728	150	Stump	8.27353						Missing
		5	E fusca	5.47422	172	Stump	1.01056						Missing
		6	E fusca	14.6404		Alive		50.9778	18.0998		15.9134		Alive		61.966	21.8476
		7	E fusca	31.4449		Alive		305.204	101.624		34.0547		Alive		367.834	121.66
		8	E fusca	4.39211	178	Stump	0.673219						Missing
		9	E fusca	4.45576	183	Stump	0.712337						Missing
		10	E fusca	3.9147	89	Stump	0.267411						Missing
		11	E fusca	9.16614	160	Stump	2.63562						Missing
		12	E fusca	5.06047		Alive		4.2397	1.64582		5.28326		Alive		4.68962	1.8139
		13	E fusca	4.23297	296	Stump	1.03986						Missing
		14	E fusca	17.0274		Alive		72.6007	25.4521		29.9173		Alive		271.617	90.8195
		15	E fusca	6.36537	179	Stump	1.42197				7.06556		Living - has grown		9.26141	3.49581
		16	E fusca	7.06556	182	Stump	1.78138						Missing
12				Google Earth imagery		Visible as sprouted cuttings in 3/15
13	s2	1	T gigantea	7.54297		Alive		14.2349	5.10793		9.70719		Alive		25.6929	9.02615
		2	G sepium	4.32845	206	Stump	0.756699						Missing
		3	G sepium	9.03883		Alive		27.4071	9.32735		13.3673		Alive		68.4969	22.5576
		4	G sepium	4.23297	197	Stump	0.692067				4.77403		Living - has grown		6.14999	2.20829
13				Google Earth imagery		Visible in 3/15 as sprouted cuttings
14	s2	1	T gigantea	14.0038		Alive		60.5886	20.64		19.2553		Alive		127.69	42.3506
		2	G sepium	4.61489		Alive		5.68077	2.04563		8.91152		Alive		26.5119	9.03347
		3	G sepium	8.65691		Alive		24.7725	8.46137		10.8211		Alive		41.7673	14.0012
		4	G sepium	3.11903	95	Stump	0.181198						Missing
14				Google Earth imagery		Visible in 3/15.
15	s2	1	T gigantea	17.2502		Alive		98.7098	33.0426		18.6187		Dead
		2	E fusca	10.4392		Alive		23.0954	8.43639		18.7778		Alive		91.2913	31.7426
		3	E fusca	13.9083		Alive		45.2097	16.1211		24.6658		Alive		172.87	58.7467
		4	E fusca	9.70719		Alive		19.481	7.15969		17.1865		Alive		74.1991	25.9921
		5	E fusca	13.6856		Alive		43.5326	15.5442		24.1884		Alive		165.139	56.2116
15				Google Earth imagery		Visible in 3/15.
17	c1	1	E fusca	28.1031		Alive		234.617	78.8611		37.2374		Alive		453.407	148.842
		2	E fusca	36.3781		Alive		429.29	141.202		37.874	190	Dead	53.435
		3	E fusca	37.492		Alive		460.698	151.149		53.4691		Alive		1057.58	336.785
17				Google Earth imagery		Visible in 3/13
20	c2	1	E fusca	31.8269		Alive		313.953	104.431				Missing
		2	G sepium	11.0757		Alive		44.1044	14.7558		12.5716		Sprouting stump		59.3305	19.6399
		3	E fusca	10.2801		Alive		22.2796	8.14891		15.5952		Alive		59.1036	20.8738
		4	E poeppigiania	6.23806		Alive		6.91889	2.63907		9.54806		Alive		18.7416	6.89751
		5	G sepium	14.8313		Alive		87.3647	28.5211		16.8682		Alive		118.079	38.1337
		6	G sepium	13.5901		Alive		71.1994	23.415		16.55		Alive		112.93	36.5291
20				Google Earth imagery		Visible in 3/13
21	c2	1	E fusca	9.22979		Alive		17.3117	6.38942		17.5048	44	Dead	2.64336
		2	T gigantea	13.2081		Alive		52.8346	18.0872		46.7855		Alive - has 3 stems		1020.37	314.104
		3	E fusca	10.9803		Alive		25.9956	9.45556		20.3692		Alive		110.441	38.1397
		4	T gigantea	11.394		Alive		37.3859	12.9584		16.2317		Alive		85.6032	28.8021
21				Google Earth imagery		Visible in 2/10
23	c2	1	G sepium	23.6155		Alive		259.573	81.493		25.4615		Alive		309.584	96.5813
		2	G sepium	20.3692		Alive		183.617	58.367		22.9153		Alive		241.913	76.141
		3	G sepium	19.7963		Alive		171.754	54.7273		21.6423		Alive		211.616	66.9255
		4	G sepium	10.662		Alive		40.3436	13.5408		12.7307		Sprouting stump		61.1036	20.2054
23				Google Earth imagery		Visible in 3/15
24	c2	1	G sepium	24.9523		Alive		295.283	92.2763		28.485		Alive		402.589	124.418
		2	G sepium	32.2088		Alive		536.75	164.177		35.9644		Alive		694.866	210.58
		3	G sepium	9.8345		Alive		33.3916	11.2838		14.0038		Alive		76.3778	25.0548
		4	G sepium	17.2502		Alive		124.433	40.1102				Missing
		5	G sepium	17.5684		Alive		129.874	41.7999				Missing
		6	G sepium	28.0713	359	Stump	55.4639						Missing
		7	T gigantea	21.0057		Alive		156.538	51.5405		24.5067		Alive		224.565	72.9873
		8	G sepium	25.0159		Alive		297.049	92.8085		26.7346		Alive		347.042	107.824
24				Google Earth imagery		Visible in 3/13
25	c2	1	E fusca	10.9803		Alive		25.9956	9.45556		18.7778		Alive		91.2913	31.7426
		2	G sepium	10.7257		Alive		40.9097	13.724		16.8682		Alive		118.079	38.1337
		3	G sepium	15.3405		Alive		94.5491	30.7791		18.4596		Alive		145.824	46.7386
		4	E poeppigiania	31.6677		Alive		310.291	103.256		38.1922		Alive		481.092	157.595
		5	G sepium	16.8046		Alive		117.039	37.8097		18.1413		Alive		140.006	44.9395
		6	T gigantea	8.91152		Alive		21.0312	7.44172		17.5048		Alive		102.154	34.1536
		7	E poeppigiania	16.3272		Alive		65.8036	23.1507		18.4596		Alive		87.7101	30.5412
25				Google Earth imagery		Visible in 2/10
26	c1	1	E fusca	9.80267		Alive		19.9325	7.31962		12.4125		Alive		34.6375	12.4699
		2	E fusca	11.8714		Alive		31.2058	11.2765		15.9134		Alive		61.966	21.8476
		3	E fusca	13.3673		Alive		41.1995	14.7402		15.9134		Alive		61.966	21.8476
		4	E fusca	10.8211		Alive		25.1222	9.14908		10.8211		Alive		25.1222	9.14908
26				Google Earth imagery		Not visible in 3/15
27	c2	1	Ficus spp.	100				7999.1	1937.5		100				7999.1	1937.5
		2	E fusca	7.89306	156	Stump	1.90549				7.89306	156	Dead	1.90549
		3	E fusca	6.30172	166	Stump	1.29246				6.30172	166	Dead	1.29246
		4	T gigantea	11.3622	158	Stump	3.99919				11.3622	158	Sprouting stump		37.1419	12.8769
		5	T gigantea	9.42075		Alive		23.9531	8.43613		10.1846		Alive		28.7491	10.0591
		6	T gigantea	7.98854	213	Stump	2.66505				7.98854		Living - has grown		16.2819	5.81435
		7	E fusca	7.41566		Alive		10.3716	3.89899		7.63845		Alive		11.1158	4.16837
		8	E fusca	6.81095		Alive		8.49892	3.21791		7.00191		Alive		9.06727	3.42513
		9	E fusca	5.18778		Alive		4.49362	1.74075		5.18778	164	Dead	0.865361
		10	E fusca	5.76066	166	Stump	1.08005				5.76066	166	Dead	1.08005
		11	Ficus spp.	85		Alive		5352.6	1332.58		85		Alive		5352.6	1332.58
		12	E fusca	5.5697	173	Stump	1.05221				5.5697	173	Dead	1.05221
		13	E fusca	4.67855	184	Stump	0.789643				4.67855	184	Dead	0.789643
		14	E fusca	6.93826		Alive		8.87547	3.35526		7.00191		Alive		9.06727	3.42513
		15	E fusca	4.93316		Alive		3.99421	1.55385		4.93316	168	Dead	0.801588
		16	E fusca	6.68364	211	Stump	1.84799				6.68364	211	Dead	1.84799
27				Google Earth imagery		Visible in 2001. A mixture of mature trees & cuttings
28	c1	1	E fusca	20.6875		Alive		114.524	39.498		37.5557		Alive		462.531	151.728
		2	E fusca	15.436		Alive		57.7014	20.3962		35.0095		Alive		392.433	129.495
		3	E fusca	17.1865		Alive		74.1991	25.9921		35.0095		Alive		392.433	129.495
		4	E fusca	13.3036		Alive		40.7416	14.5822		29.599		Alive		264.901	88.6534
		5	E fusca	6.71547	110	Stump	0.972604				6.71547	110	Dead	0.972604
28				Google Earth imagery		Visible in 3/13
29	c1	1	E fusca	5.85614	238	Stump	1.60026				5.85614	163	Dead	1.09598
		2	E fusca	3.97836	161	Stump	0.499602				5.72884	161	Dead	1.03598
		3	E fusca	13.972		Alive		45.6956	16.2882		19.4144		Alive		98.7011	34.2231
		4	E fusca	8.21133	179	Stump	2.36631				8.27498	179	Dead	2.40313
		5	E fusca	14.3221		Alive		48.4212	17.2238		19.7327		Alive		102.531	35.5024
		6	E fusca	5.79249	226	Stump	1.48672				5.79249	180	Dead	1.18411
		7	E fusca	18.3959		Alive		87.0037	30.304		23.3927		Alive		152.702	52.1243
		8	E fusca	6.74729		Alive		8.31414	3.15043		7.32018		Alive		10.0617	3.7866
		9	E fusca	9.89815	180	Stump	3.45758				10.1846	168	Dead	3.41655
		10	E fusca	6.26989		Alive		7.00181	2.66956		7.47931		Alive		10.5812	3.97493
		11	E fusca	12.9854		Alive		38.4964	13.8067		18.7778		Alive		91.2913	31.7426
		12	E fusca	14.513		Alive		49.9461	17.7465		21.324		Alive		122.944	42.2941
		13	E fusca	7.09739	182	Stump	1.79746				7.09739	169	Dead	1.66907
		14	E fusca	5.5697		Alive		5.30661	2.04346		8.91152	42	Dead	0.653949
		15	E fusca	11.5213		Alive		29.0939	10.5399		14.9586		Alive		53.61	19
		16	E fusca	6.8746	177	Stump	1.64006				6.8746	177	Dead	1.64006
		17	E fusca	6.26989		Alive		7.00181	2.66956		6.26989	261	Dead	2.01165
		18	E fusca	9.54806		Alive		18.7416	6.89751		13.049		Alive		38.9396	13.9599
		19	E fusca	7.12922	178	Stump	1.77376				7.12922	163	Dead	1.62428
		20	E fusca	15.2769		Alive		56.3184	19.9247		21.324		Alive
29				Google Earth imagery		Not visible in 3/15
30	s0	1	Unidentified - No leaves	3.62826	180	Stump	0.46458				3.62826	163	Dead	0.420703
		2	Unidentified - No leaves	3.88288	180	Stump	0.532072				3.88	180	Dead	0.531284
		3	E fusca	6.61999		Alive		7.95154	3.01785		6.84278		Alive		8.59218	3.25194
30				Google Earth imagery		Not visible in 3/15
31	s2	1	G sepium	10.1846		Alive		36.241	12.2108		13.6856		Alive		72.3759	23.788
		2	G sepium	7.95672		Alive		20.334	6.99471		12.0942		Alive		54.1898	17.9966
		3	G sepium	6.20624		Alive		11.3662	3.99234		9.22979		Alive		28.7818	9.77802
		4	G sepium	6.49268		Alive		12.6325	4.42032		10.1846		Alive		36.241	12.2108
		5	G sepium	4.96499		Alive		6.74138	2.41269		8.91152		Alive		26.5119	9.03347
		6	G sepium	5.47422		Alive		8.4726	3.00751		8.91152		Alive		26.5119	9.03347
		7	T gigantea	7.86123		Alive		15.6809	5.60731		8.91152		Alive		21.0312	7.44172
		8	T gigantea	11.394		Alive		37.3859	12.9584		14.3221		Alive		63.8614	21.7139
31				Google Earth imagery		Visible in 3/15
32	s2	1	T gigantea	8.08402		Alive		16.7411	5.97238		12.4125		Alive		45.6825	15.7207
		2	E poeppigiania	24.0611		Alive		163.111	55.546		25.4615	119	Dead	15.1253
		3	E poeppigiania	17.5048	117	Stump	7.02894				17.5	117	Dead	7.0251
		4	E poeppigiania	7.16104	171	Stump	1.71925				7.16	115	Dead	1.15589
		5	E poeppigiania	11.1394		Alive		26.8861	9.76767		21.0057	91	Dead	7.87241
		6	E poeppigiania	18.1413		Alive		84.2108	29.3656		18.4596	96	Dead	6.41366
		7	T gigantea	9.13431		Alive		22.2828	7.86823		15.2769		Alive		74.2769	25.1188
		8	E poeppigiania	21.8014		Alive		129.484	44.4614		21.9605	106	Dead	10.0226
		9	T gigantea	8.87969		Alive		20.8558	7.38187		11.4577		Alive		37.8767	13.1224
		10	T gigantea	9.10248		Alive		22.1015	7.80649		10.5029		Alive		30.8965	10.7826
		12	E poeppigiania	16.3908		Alive		66.4057	23.3549		16.55	90	Dead	4.83312
		13	E poeppigiania	10.2801		Alive		22.2796	8.14891		15.5952	108	Dead	5.14985
				Google Earth imagery		Visible in 2/10
			Total number trees recorded 2016			182
			Assessed as being viable		n=	126							104
				CALCULATIONS			Stumps	Above ground	Below ground					Stumps	Above ground	Below ground
						Biomass 2016		23537.5	6586.72				Biomass 2019		29011.4	8303.52
			Ratio of sample length =		63.6538	C content	757.095	11298	3161.62				C content	789.912	13925.5	3985.69
			Dairy farm area (ha) =		62.1	Scaled to 1 ha	776.039	11580.7	3240.73				Scaled to 1 ha	809.676	14273.9	4085.42
				Scaling factor	1.02502
								TOTALS 2016	15597.5				TOTALS 2019	19169	C seq/ha/yr	1428.62
								0.48 = C content in wood				Difference 2019-2016 =		3571.56	CO2 seq/ha/yr	5238.29
														Mean dwt E fusca	#REF!	E fusca increase
														Mean dwt G sepium	#REF!	G sepium incr
