# Supplementary material for: Silvopastoral systems for offsetting livestock emissions in the tropics: a case study of a dairy farm in Costa Rica
Source: Agron Sustain Dev. 2022 Oct 13;42(5):101. doi: 10.1007/s13593-022-00834-z (PMC9560984; doi:10.1007/s13593-022-00834-z)
Supplement: Supplementary file 2 — (XLSX 33 kb) [file 13593_2022_834_MOESM2_ESM.xlsx]

## Sheet: Sheet1
Product level	Uncertainty
		2012	2013	2014	2015	2016	2017	2018			2016	2017	2018
Bought animals	0.5					0	0	0		Bought animals	0	0	0
Enteric fermentation	0.25					0.676108	0.784589	0.732011		Enteric fermentation	0.676108	0.784589	0.732011
Manure Management	0.25					0.0205452	0.0255322	0.0228335		Manure Management	0.0205452	0.0255322	0.0228335
Soil N2O	0.5					0.0871581	0.120063	0.125277		Soil N2O	0.0871581	0.120063	0.125277
Imported feed	0.5					0.206153	0.163464	0.194975		Imported feed	0.206153	0.163464	0.194975
Agrochems & energy	0.25					0.0373983	0.0474887	0.0564012		Agrochems & energy	0.0373983	0.0474887	0.0564012
Soil C						0	0	0		Soil C	0	0	0
$Biomass C	0.5					-0.279109	-0.317431	-0.288207		Biomass C	-0.279109	-0.317431	-0.288207
TOTAL						0.748253	0.823705	0.84329		Net footprint	0.748253	0.823705	0.84329
TOTAL ex terrestrial C						1.02736	1.14114	1.1315		TOTAL ex terrestrial C	1.02736	1.14114	1.1315
										Plus/minus	0.24634	0.272268	0.260604
											-0.219132	-0.224586	-0.20703
Farm level											-0.357363	-0.365338	-0.330933
											-0.271675	-0.278171	-0.254713
											-0.356092	-0.341256	-0.327463
		2012	2013	2014	2015	2016	2017	2018			2018	2019	2018
Bought animals						0	0	0		Bought animals	0	0	0
Enteric fermentation						776469	792274	814132		Enteric fermentation	776469	792274	814132
Manure Management						23595	25782.3	25395.1		Manure Management	23595	25782.3	25395.1
Soil N2O						100096	121239	139331		Soil N2O	100096	121239	139331
Imported feed						236755	165065	216848		Imported feed	236755	165065	216848
Agrochems & energy						42949.7	47953.8	62728.6		Agrochems & energy	42949.7	47953.8	62728.6
LCA sub-total						1.17986e+06	1.15231e+06	1.25843e+06	1.19687e+06
Soil C						0	0	0		Soil C	0	0	0
Biomass C						-325298	-325298	-325298		Biomass C	-325298	-325298	-325298
LCA net total						854566	827016	933136			854566	827016	933136
Offset						-0.275708	-0.2823	-0.258494
Inventory total						919320	956200	997263	957594
Inventory offset %						-0.353846	-0.340199	-0.326191
kg FPCM		626580	703839	772018	936630	935752	810237	900664
kg/cow		5748.44	6120.34	5848.62	6415.27	6636.54	6534.17	6671.59
Milk AF						0.84	0.83	0.84
kg FPCM/ha		10106.1	11352.2	12451.9	15106.9	15092.8	13068.3	14526.8
Outside CR						260545	196114	261172
Inventory offset
Emissions per ha						19030.1	18585.7	20297.3
						0.275708	0.2823	0.258494
